# Supplementary material for: Enhanced Extraction Efficiency of Flavonoids from Pyrus ussuriensis Leaves with Deep Eutectic Solvents
Source: Molecules. 2022 Apr 28;27(9):2798. doi: 10.3390/molecules27092798 (PMC9103983; doi:10.3390/molecules27092798)
Supplement: Supplementary file 1 [file molecules-27-02798-s001.zip]

Archive with 1 entries (1 files):
- molecules-1641077-supplementary.pdf
